# Supplementary material for: CO2 induced seawater acidification impacts survival and development of European eel embryos
Source: PLoS One. 2022 Apr 18;17(4):e0267228. doi: 10.1371/journal.pone.0267228 (PMC9015118; doi:10.1371/journal.pone.0267228)
Supplement: S1 Data — (XLSX) [file pone.0267228.s001.xlsx]

## Sheet: Survival
Parental cross	Treatment	hpf	Mean Survival (%)	SD
1	Control-pH	2	100	0
2	Control-pH	2	100	0
3	Control-pH	2	100	0
1	Control-pH	4	99.6935	0.0803849
2	Control-pH	4	83.8063	1.37317
3	Control-pH	4	99.9283	0.0518989
1	Control-pH	24	51.4953	5.47153
2	Control-pH	24	65.5501	2.16289
3	Control-pH	24	38.8453	9.65054
1	Control-pH	48	39.0619	2.62684
2	Control-pH	48	48.4908	2.33558
3	Control-pH	48	7.84948	0.937126
1	Intermediate-pH	2	100	0
2	Intermediate-pH	2	100	0
3	Intermediate-pH	2	100	0
1	Intermediate-pH	4	99.6138	0.12006
2	Intermediate-pH	4	85.5394	3.6335
3	Intermediate-pH	4	99.9408	0.0512524
1	Intermediate-pH	24	48.2174	0.549247
2	Intermediate-pH	24	66.0329	4.39197
3	Intermediate-pH	24	36.2365	8.67644
1	Intermediate-pH	48	35.0167	0.619261
2	Intermediate-pH	48	50.1388	2.78538
3	Intermediate-pH	48	8.05366	0.966881
1	Extreme-pH	2	100	0
2	Extreme-pH	2	100	0
3	Extreme-pH	2	100	0
1	Extreme-pH	4	99.8396	0.0383581
2	Extreme-pH	4	85.5996	2.87911
3	Extreme-pH	4	99.9783	0.00101386
1	Extreme-pH	24	12.9709	0.874051
2	Extreme-pH	24	55.2319	2.70649
3	Extreme-pH	24	33.1244	22.4568
1	Extreme-pH	48	6.94551	0.364669
2	Extreme-pH	48	21.7281	1.86799
3	Extreme-pH	48	3.62335	0.994476

## Sheet: Irregular cleavages
Parental cross	Treatment	Mean Irregular cleavages (%)	SD
1	Control-pH	27.8311	10.3465
1	Intermediate-pH	20.5496	3.61328
1	Extreme-pH	25.9878	1.92314
2	Control-pH	3.25979	2.83312
2	Intermediate-pH	7.68347	2.04026
2	Extreme-pH	8.43621	7.31249
3	Control-pH	52.8792	4.11182
3	Intermediate-pH	45.6282	7.03058
3	Extreme-pH	42.5986	24.0693

## Sheet: Embryonic morphology
Parental cross	Treatment	Egg diameter (µm)	SD	Perivitelline space size (mm2)	SD
1	Control-pH	1401.77	10.7086	8.87657	0.268411
1	Intermediate-pH	1350.52	9.50367	7.79098	0.186815
1	Extreme-pH	1334.24	7.37857	7.30829	0.111656
2	Control-pH	1698.02	11.8063	15.5814	0.309678
2	Intermediate-pH	1645.29	11.0591	14.3105	0.248883
2	Extreme-pH	1587.28	6.57933	12.8389	0.245909
3	Control-pH	1690.93	35.5695	15.0754	0.849315
3	Intermediate-pH	1597.53	11.9759	12.7768	0.379763
3	Extreme-pH	1525.06	11.1399	11.3149	0.172918

## Sheet: Gene Expression
Parental cross	hpf	Treatment	aqp 1		aqp3		hsp70		hsp90		crhr1		crfr2		nkcc1a		ncc		car15		GABAAα6b		gabra1
			Mean	SD	Mean	SD	Mean	SD	Mean	SD	Mean	SD	Mean	SD	Mean	SD	Mean	SD	Mean	SD	Mean	SD	Mean	SD
1	24	Control-pH	1.00248	0.366214	1.25515	1.88973	0.879364	0.930964	0.713477	0.4052	1.15702	0.329791	0.622656	0.237115	0.549804	0.425204	0.624314	0.153824	0.360506	0.11955	1.23296	0.910246	1.05169	0.388804
2	24	Control-pH	0.427949	0.0171485	0.880489	0	0.552745	0.110978	1.5959	0.373309	0.80092	0.414006	1.1839	0.355346	0.349455	0.103112	0.414993	0.103891	0.343274	0.0303082	0.118141	0.0698755	0.142646	0.123229
3	24	Control-pH	2.69834	1.5868	3.13468	1.7633	5.02363	5.06923	1.09685	0.417016	1.24759	0.392964	4.01254	4.04838	7.96541	5.74024	4.75574	3.05074	6.61107	3.67796	14.1893	11.4251	5.27362	4.35994
1	24	Intermediate-pH	0.842549	0.520664	1.17802	0	0.419271	0.1953	0.447078	0.249969	0.596861	0.346809	0.443148	0.387729	0.312269	0.18989	0.453419	0.160872	0.549911	0	0.835524	0.176679	0.775912	0.444033
2	24	Intermediate-pH	0.728997	0.387431	1.01706	1.24557	0.863613	0.540632	2.23275	0.95004	0.952095	0.14159	0.859479	0.0581702	0.520927	0.379255	0.465703	0.271072	0.166811	0.0198115	0.791503	0.390815	0.315122	0.186931
3	24	Intermediate-pH	2.37758	1.52667	1.19878	1.92307	2.2958	1.6994	0.66849	0.167014	1.65782	0.372092	1.43395	0.777425	1.29033	0.73031	4.00104	3.17642	1.71443	0.894204	14.1089	11.4181	4.28592	2.94199
1	24	Extreme-pH	1.80543	1.21928	0.248693	0	2.04074	2.35097	0.49837	0.224371	2.54366	0.764048	0.151247	0.0670677	0.55122	0.265256	1.85908	0.115028	0.365116	0.345412	8.18845	8.06865	3.45152	1.83207
2	24	Extreme-pH	0.925277	0.276712	1.83412	1.2384	1.25825	0.709308	3.13497	0.702406	1.39553	0.182539	0.199728	0.288169	0.571547	0.127742	1.11006	0.445903	0.194934	0.107743	1.32868	1.30818	0.52992	0.741353
3	24	Extreme-pH	1.86908	0.113017	2.71203	1.45061	2.9458	1.50375	1.1543	0.407152	1.03558	0.504696	0.916209	1.36573	1.69502	0.868604	3.6037	1.74492	2.70389	1.9717	13.4386	4.19597	3.70173	1.54443
1	48	Control-pH	1.91552	0.322225	162.26	50.6037	32.2167	12.9663	1.49689	0.572867	1.47447	0.451572	8.17748	4.26757	0.925706	0.459673	186.933	79.1902	0.755263	0.272575	0.129517	0.102531	0.326229	0.204436
2	48	Control-pH	0.973732	0.482575	41.4122	32.9744	7.83863	3.01012	0.501999	0.238576	0.522869	0.149532	2.24853	1.31946	0.310251	0.0769127	52.7217	11.0268	0.359364	0.227959	0.0135461	0.00623568	0.0803765	0.025475
3	48	Control-pH	1.38296	0.403178	114.076	36.8005	7.64193	2.65865	1.03488	0.321239	0.55824	0.268598	4.49837	1.97863	1.05892	0.334486	103.49	28.1813	0.735189	0.048618	0.207542	0.166058	0.214622	0.206016
1	48	Intermediate-pH	2.14845	0.318778	110.602	9.89242	34.6226	8.57883	1.45852	0.128925	0.835038	0.101841	6.56228	1.71257	0.540926	0.059716	122.885	18.1885	0.665778	0.254523	0.212049	0.090008	0.170265	0.0741963
2	48	Intermediate-pH	0.637711	0.343533	50.3971	8.28082	12.5221	3.58902	0.4133	0.230357	0.559835	0.251097	0.637939	0.524763	0.366957	0.182077	48.2009	14.2284	0.454224	0.103588	0.0581169	0.0278421	0.0587412	0.0121397
3	48	Intermediate-pH	1.90298	0.597928	122.65	23.2574	10.7176	3.41564	1.41004	0.324192	0.601977	0.07295	2.81109	1.41776	1.32101	0.318648	120.223	18.7956	0.497621	0.266008	0.309022	0.118181	0.14116	0.00496484
1	48	Extreme-pH	.	.	.	.	.	.	.	.	.	.	.	.	.	.	.	.	.	.	.	.	.	.
2	48	Extreme-pH	1.56225	0.555123	89.3965	35.1948	7.61087	2.00819	0.622641	0.21445	0.696092	0.59574	2.54186	2.36315	0.486645	0.193508	75.9242	37.8322	1.09859	0.486741	0.173473	0.0644449	0.247796	0.0327177
3	48	Extreme-pH	.	.	.	.	.	.	.	.	.	.	.	.	.	.	.	.	.	.	.	.	.	.
